# Supplementary material for: Understanding How Nutrition Literacy Links to Dietary Adherence in Patients Undergoing Maintenance Hemodialysis: A Theoretical Exploration using Partial Least Squares Structural Equation Modeling
Source: Int J Environ Res Public Health. 2020 Oct 14;17(20):7479. doi: 10.3390/ijerph17207479 (PMC7602379; doi:10.3390/ijerph17207479)
Supplement: Supplementary file 1 [file ijerph-17-07479-s001.zip]

Archive with 12 entries (12 files):
- IJERPH Supplementary Figure S1.docx
- __MACOSX/._IJERPH Supplementary Figure S1.docx
- IJERPH Supplementary Figure S2.docx
- __MACOSX/._IJERPH Supplementary Figure S2.docx
- IJERPH Supplementary Table S1.docx
- __MACOSX/._IJERPH Supplementary Table S1.docx
- IJERPH Supplementary Table S2.docx
- __MACOSX/._IJERPH Supplementary Table S2.docx
- IJERPH Supplementary Table S3.docx
- __MACOSX/._IJERPH Supplementary Table S3.docx
- __MACOSX/._IJERPH Supplementary Table S4.docx
- IJERPH Supplementary Table S4.docx
